# Supplementary material for: Rapid evolution of the primate larynx?
Source: PLoS Biol. 2020 Aug 11;18(8):e3000764. doi: 10.1371/journal.pbio.3000764 (PMC7418954; doi:10.1371/journal.pbio.3000764)
Supplement: S1 Data — (A) Laryngeal measurements. All data reported in millimeters. (B) Body length, larynx size, covariates, and fundamental frequency. Dashes indicate missing data. Maximum life span data compiled from [59]. Average male and female mass data are compiled from [46,47,68–78]. Relative age = specimen age/maximum life span. Species sexual dimorphism = log10(average male mass)/log10(average female mass). (C) Social group size data. (XLSX) [file pbio.3000764.s002.xlsx]

## Sheet: A
PRIMATES
Species Name	Larynx Height	Basal Cricoid Depth	Apical Cricoid Depth	Basal Cricoid Width	Ventral Cricoid Height	Dorsal Cricoid Height	Ventral Thyroid Height	Dorsal Thyroid Width	Crico-Thyroid Distance	Vocal Fold Length
Alouatta caraya	151.396	30.916	40.791	19.715	6.535	26.468	31.098	37.043	57.763	47.13
Alouatta sara	151.47	31.618	42.956	20.432	5.588	25.115	57.333	28.315	64.402	53.815
Ateles fusciceps rufiventris	31.921	13.872	18.133	9.323	2.421	14.297	17.049	19.533	16.638	11.844
Cebuella pygmaea	7.036	3.555	4.591	2.364	1.338	3.887	2.661	4.843	4.844	3.979
Cercopithecus neglectus	34.969	17.771	27.607	12.625	2.927	15	17.839	17.786	23.987	17.941
Chlorocebus pygerythrus	26.118	12.055	16.398	10.186	2.55	10.729	2.905	15.499	15.06	14.48
Colobus guereza	43.873	17.158	26.085	10.628	4.4	14.785	10.757	21.745	21.768	15.773
Gorilla gorilla gorilla	74.057	34.046	40.514	27.006	8.593	20.264	24.502	34.384	35.399	20.451
Lemur catta	19.793	10.719	13.175	6.989	2.815	9.896	7.334	10.265	13.836	11.098
Leontopithecus chrysomelas	11.233	5.276	7.027	3.99	1.855	5.997	5.193	7.204	6.673	5.565
Macaca fuscata	27.897	13.41	16.663	11.968	3.1	10.552	5.084	18.189	17.15	13.472
Macaca silenus	34.239	10.303	17.009	10.984	3.246	12.691	5.669	22.68	15.698	12.004
Macaca sylvanus	27.912	12.08	16.051	9.695	1.336	10.957	7.417	17.322	14.874	11.787
Mandrillus leucophaeus	37.38	15.181	21.915	16.576	4.202	19.72	15.854	27.481	21.192	14.044
Mandrillus sphinx	33.711	14.433	19.649	11.296	2.927	15.576	6.942	19.964	20.248	12.979
Nasalis larvatus	35.168	16.689	24.561	16.805	4.509	14.688	11.563	22.91	23.986	15.81
Nomascus leucogenys	30.533	18.835	19.691	11.48	2.791	5.226	9.414	20.053	20.031	12.646
Pan troglodytes	74.215	28.859	37.11	21.203	4.446	19.171	8.231	31.334	38.25	24.519
Papio hamadryas	45.592	17.717	27.626	17.665	5.283	20.009	12.387	27.231	25.054	17.377
Pithecia pithecia	25.517	10.181	13.92	7.436	0.893	9.273	8.588	12.354	13.386	10.142
Saguinus bicolor	10.417	5.036	6.859	3.694	1.08	5.031	3.937	8.136	6.901	5.51
Saguinus oedipus	9.409	5.128	5.935	3.681	1.224	4.946	4.207	7.24	5.997	5.597
Sapajus apella	20.588	8.861	11.515	7.045	2.2	8.136	7.353	13.423	11.359	10.552
Symphalangus syndactylus	53.459	32.55	31.525	20.384	6.37	10.589	17.915	34.457	29.474	20.099
Varecia rubra	19.406	15.187	16.381	10.719	2.983	9.577	9.259	14.872	18.103	15.598
Varecia variegata	21.518	16.212	17.407	11.971	3.34	11.629	9.151	14.941	17.862	15.624
CARNIVORANS
Acinonyx jubatus	36.309	26.611	30.759	21.116	5.787	24.638	9.648	35.084	31.488	19.479
Vulpes lagopus	22.227	13.47	16.623	14.291	1.426	11.456	7.569	19.734	19.373	14.601
Amblonyx cinereus	10.91	11.99	11.421	9.478	1.492	8.062	4.264	12.663	11.44	8.091
Arctictis binturong	24.342	16.191	18.626	18.063	6.522	14.74	7.311	22.609	19.56	12.937
Canis lupus	56.996	31.269	42.164	23.465	4.418	29.31	20.243	43.991	33.238	18.586
Chrysocyon brachyurus	43.549	21.894	31.121	23.438	3.932	21.52	12.206	32.616	30.315	22.378
Cuon alpinus	34.18	23.477	30.579	19.612	4.329	18.828	14.169	33.003	26.594	16.469
Helogale parvula	7.079	5.444	5.85	4.58	1.371	4.083	2.253	6.047	6.465	5.607
Herpailurus yagouaroundi	18.201	11.635	14.562	10.545	2.287	11.368	3.598	17.711	14.625	10.388
Hyaena hyaena	68.002	26.082	37.33	28.612	8.343	32.134	15.085	35.966	38.166	25.833
Leopardus pardalis	26.239	16.131	18.899	14.234	3.489	16.207	6.806	20.638	19.818	11.193
Leptailurus serval	22.243	13.628	16.231	12.195	2.766	14.413	4.927	19.135	14.709	7.716
Lycaon pictus	40.567	26.175	36.243	23.879	4.326	25.229	11.222	43.052	32.832	24.498
Lynx canadensis	27.063	16.143	19.259	12.624	3.363	15.93	8.998	23.485	20.931	13.274
Nasua nasua	19.858	10.747	14.525	14.091	2.836	11.967	3.429	15.351	17.154	14.073
Neofelis nebulosa	29.25	16.993	19.814	13.706	3.196	14.645	8.805	21.547	21.453	15.41
Otocyon megalotis	23.226	15.114	18.068	12.732	1.967	11.476	5.865	17.111	17.947	13.331
Panthera leo	125.922	52.198	65.939	42.148	20.819	35.57	18.115	65.987	83.243	67.903
Panthera onca	80.447	35.662	43.878	26.819	8.819	39.212	10.156	44.593	46.024	33.374
Panthera tigris	96.947	52.84	55.579	40.701	13.942	44.094	15.632	63.271	68.333	49.108
Potos flavus	11.151	9.506	10.646	7.539	1.537	7.537	4.166	12.211	10.755	7.306
Puma concolor	38.215	25.247	27.988	23.191	6.922	24.938	7.871	31.843	29.263	17.58
Speothos venaticus	20.654	14.648	15.674	10.72	2.771	10.378	7.179	19.895	15.898	11.153
Suricata suricatta	12.147	6.39268	9.67338	6.65405	1.9658	8.82028	4.3862	13.0806	8.87517	7.43408
Tremarctos ornatus	53.779	37.0396	33.755	25.9051	3.16627	21.0749	15.2896	35.6776	46.3223	33.3773
Panthera uncia	53.637	22.8667	29.5216	21.9246	6.83417	27.1438	6.92752	38.2991	34.9567	26.776
Vulpes corsac	18.411	10.9807	13.4126	10.8745	2.60616	8.48301	5.68395	15.6438	16.0652	12.3933
Vulpes vulpes	21.259	13.9259	16.8629	12.9364	1.67722	9.78759	6.21856	18.4614	20.4288	14.3221
Zalophus californianus	126.448	38.5776	65.4494	38.3553	16.308	61.1471	8.12891	59.7927	64.3351	49.2211

## Sheet: B
PRIMATES
Species Name	Body Length (cm)	Larynx Size (PC1)	Specimen Age (years)	Maximum Lifespan (years)	Relative Age	Specimen Sex	Average Male Mass (g)	Average Female Mass (g)	Species Sexual Dimorphism	Mean Fundamental Frequency (Hz)
Alouatta caraya	57	1.697	22	30	0.7333	Female	6525	4240	1.0516	245
Alouatta sara	65.5	1.751	22	16	1.375	Male	6690	5210	1.0292	55
Ateles fusciceps	34.5	0.068	2.5	46	0.0543	Female	8890	9160	0.9967	1472
Cebuella pygmaea	15.5	-2.205	9	18	0.5	Female	110	122	0.9784	6680.33
Cercopithecus neglectus	60.8	0.428	9	30	0.3	Male	7350	4130	1.0692	125.33
Chlorocebus pygerythrus	51.1	-0.3	5	24	0.2083	------	5071	3576	1.0427	1002.67
Colobus guereza	56.5	0.411	17	34	0.5	Female	9673	7506	1.0284	584.33
Gorilla gorilla gorilla	94	1.37	30	53	0.566	Female	170400	71500	1.0777	334.33
Lemur catta	43.7	-0.494	15	37	0.4054	Male	2210	2210	1	------
Leontopithecus chrysomelas	25	-1.464	10	21	0.4762	Male	610	700	0.979	6718
Macaca fuscata	72.6	-0.094	20	38	0.5263	Female	10970	8030	1.0347	1359.67
Macaca silenus	53	-0.057	25	40	0.625	Female	8900	6100	1.0433	1823.33
Macaca sylvanus	59	-0.3	17	29	0.5862	Female	14530	9625	1.0449	1156.33
Mandrillus leucophaeus	85.5	0.534	20	39	0.5128	Male	17500	12500	1.0357	357.67
Mandrillus sphinx	83.5	0.117	22	40	0.55	Male	34400	12800	1.1045	377.33
Nasalis larvatus	68.5	0.485	12	25	0.48	Male	19392	9730	1.0751	117
Nomascus leucogenys	49.2	-0.034	28	38	0.7368	Female	6440	6600	0.9972	836.33
Pan troglodytes	98	1.044	11	51	0.2157	Female	49567	40367	1.0194	742
Papio hamadryas	78	0.721	6	37	0.1622	Male	18000	10300	1.0604	973
Pithecia pithecia	39.5	-0.614	5.5	36	0.1528	Female	1940	1580	1.0279	6614.67
Saguinus bicolor	22	-1.635	4.5	19	0.2368	Female	428	430	0.9992	7492.33
Saguinus oedipus	21	-1.694	9	26	0.3462	Male	417	445	0.9893	5573.67
Sapajus apella	41.5	-0.616	11	46	0.2391	Female	3383	2489	1.0392	2568.33
Symphalangus syndactylus	68.5	0.963	34	43	0.7907	Male	11880	10710	1.0112	563
Varecia rubra	56.5	-0.097	14	36	0.3889	Female	3600	3340	1.0092	1820
Varecia variegata	50	0.015	8	36	0.2222	Female	3630	3520	1.0038	1616
CARNIVORANS
Acinonyx jubatus	122	0.497	13	20	0.65	Female	54000	43000	1.0214	1198.67
Vulpes lagopus	60	-0.492	------	16	------	Male	3905	3415	1.0165	667
Amblonyx cinereus	49	-1.198	2	23	0.087	Female	3250	3300	0.9981	845.67
Arctictis binturong	88	-0.133	15	27	0.5556	Male	18900	10500	1.0635	549
Canis lupus	131	0.837	4.5	20	0.225	Male	35940	30010	1.0175	534
Chrysocyon brachyurus	101	0.479	4	16	0.25	Male	23000	20000	1.0141	591.67
Cuon alpinus	105	0.361	14	16	0.875	Male	17500	11500	1.0449	1022
Helogale parvula	26.2	-2.214	3	18	0.1667	Male	282	277	1.0032	6472
Herpailurus yagouaroundi	66	-0.827	13	18	0.7222	------	5600	4500	1.026	2234.67
Hyaena hyaena	112	0.937	13	21	0.619	Female	33500	30000	1.0107	188
Leopardus pardalis	86.5	-0.285	22	28	0.7857	Male	11250	8950	1.0251	218
Leptailurus serval	77.9	-0.635	10	22	0.4545	Female	11200	10000	1.0123	367
Lycaon pictus	108.5	0.641	17	15	1.1333	Female	27750	22500	1.0209	2080.33
Lynx canadensis	80	-0.197	------	26	------	Female	10700	8600	1.0241	415.33
Nasua nasua	53.5	-0.692	11	23	0.4783	Female	3863	3000	1.0316	5065
Neofelis nebulosa	90	-0.167	14	19	0.7368	Female	16000	13500	1.0179	411
Otocyon megalotis	50.5	-0.529	7	17	0.4118	Female	4150	4300	0.9958	------
Panthera leo	167	1.924	10	27	0.3704	Female	190000	126000	1.035	168.33
Panthera onca	118	1.128	19	28	0.6786	Female	79000	65500	1.0169	139.33
Panthera tigris	193	1.71	17	26	0.6538	Male	120000	92500	1.0228	102
Potos flavus	45.5	-1.342	------	38	------	Male	3170	3000	1.0069	2156.67
Puma concolor	127.5	0.438	------	23	------	Male	62500	41000	1.0397	234.33
Speothos venaticus	71	-0.572	8	14	0.5714	Female	9000	10000	0.9886	813
Suricata suricatta	34	-1.396	3	18	0.1667	Female	711.5	794.5	0.9835	1833.33
Tremarctos ornatus	155	0.809	25	39	0.641	------	137500	70000	1.0605	528
Panthera uncia	103.5	0.597	14	21	0.6667	Female	37750	33430	1.0117	427.67
Vulpes corsac	53	-0.777	0.5	13	0.0385	Male	2400	2150	1.0143	881
Vulpes vulpes	71.4	-0.555	------	21	------	Female	9000	5000	1.069	922.33
Zalophus californianus	154.7	1.652	18	35	0.5143	Female	390000	110000	1.109	309.67

## Sheet: C
PRIMATES
Species Name	Average Group Size	Reference
Alouatta caraya	12.5	46
Alouatta sara	4	46
Ateles fusciceps rufiventris	27.5	61
Cebuella pygmaea	5.5	46
Cercopithecus neglectus	18.5	46
Chlorocebus pygerythrus	42.5	46
Colobus guereza	8	46
Gorilla gorilla gorilla	10	46
Lemur catta	15	46
Leontopithecus chrysomelas	5	46
Macaca fuscata	85.5	46
Macaca silenus	17	46
Macaca sylvanus	50	46
Mandrillus leucophaeus	22.5	46
Mandrillus sphinx	591.5	60
Nasalis larvatus	6.5	46
Nomascus leucogenys	4	46
Pan troglodytes	35	46
Papio hamadryas	125	63
Pithecia pithecia	7	46
Saguinus bicolor	6.5	46
Saguinus oedipus	8	46
Sapajus apella	15	46
Symphalangus syndactylus	4	46
Varecia rubra	18	46
Varecia variegata	9	46
CARNIVORANS
Acinonyx jubatus	9	47
Vulpes lagopus	2	47
Amblonyx cinereus	7	47
Arctictis binturong	1	47
Canis lupus	20.5	47
Chrysocyon brachyurus	2	47
Cuon alpinus	15	47
Helogale parvula	8.9	47
Herpailurus yagouaroundi	1	47
Hyaena hyaena	4	47
Leopardus pardalis	1	47
Leptailurus serval	1.5	47
Lycaon pictus	16	47
Lynx canadensis	1	47
Nasua nasua	20	47
Neofelis nebulosa	1	47
Otocyon megalotis	2.6	47
Panthera leo	20	47
Panthera onca	1	47
Panthera tigris	1	47
Potos flavus	5	47
Puma concolor	1	47
Speothos venaticus	4	47
Suricata suricatta	6.25	47
Tremarctos ornatus	1.5	47
Panthera uncia	1	47
Vulpes corsac	1.5	47
Vulpes vulpes	3.5	47
Zalophus californianus	494	64
